# Supplementary material for: Changes in Soil Aggregate Carbon Components and Responses to Plant Input during Vegetation Restoration in the Loess Plateau, China
Source: Plants (Basel). 2024 Sep 2;13(17):2455. doi: 10.3390/plants13172455 (PMC11396830; doi:10.3390/plants13172455)
Supplement: Supplementary file 1 [file plants-13-02455-s001.zip]

Archive with 1 entries (1 files):
- plants-3173683-supplementary.pdf
